# Supplementary material for: Ultra-Low Pt Loading Bimetallic PtNi Catalyst on Nano-LTL Zeolite for the Selective Hydrogenation of Halonitrobenzenes
Source: Molecules. 2026 Jun 11;31(12):2042. doi: 10.3390/molecules31122042 (PMC13305459; doi:10.3390/molecules31122042)
Supplement: Supplementary file 1 [file molecules-31-02042-s001.zip]

Archive with 1 entries (1 files):
- molecules-4349944-supplementary.pdf
